# Supplementary material for: Whole-genome long-read sequencing downsampling and its effect on variant-calling precision and recall
Source: Genome Res. 2023 Dec;33(12):2029–40. doi: 10.1101/gr.278070.123 (PMC10760522; doi:10.1101/gr.278070.123)
Supplement: Supplement 1 [file Supplemental_Code.zip]

Archive with 3 entries (2 files):
- Supplemental_Code/__MACOSX/
- Supplemental_Code/__MACOSX/._Supplemental_Code.tar.gz
- Supplemental_Code/Supplemental_Code.tar.gz
